# Supplementary material for: Air Pollution Reduces Interpersonal Trust: The Roles of Emotion and Emotional Susceptibility
Source: Int J Environ Res Public Health. 2021 May 25;18(11):5631. doi: 10.3390/ijerph18115631 (PMC8197547; doi:10.3390/ijerph18115631)
Supplement: Supplementary file 1 [file ijerph-18-05631-s001.zip]

Archive with 7 entries (6 files):
- Study 1 data.sav
- __MACOSX/
- __MACOSX/._Study 1 data.sav
- Study 3 data.sav
- __MACOSX/._Study 3 data.sav
- Study 2 data.sav
- __MACOSX/._Study 2 data.sav
